# Supplementary material for: Process of Posthospital Care Involving Telemedicine Solutions for Patients after Total Hip Arthroplasty
Source: Int J Environ Res Public Health. 2021 Sep 27;18(19):10135. doi: 10.3390/ijerph181910135 (PMC8508342; doi:10.3390/ijerph181910135)
Supplement: Supplementary file 1 [file ijerph-18-10135-s001.zip]

Archive with 1 entries (1 files):
- ijerph-1273312-supplementary.pdf
